# Supplementary material for: Large-scale data integration framework provides a comprehensive view on glioblastoma multiforme
Source: Genome Med. 2010 Sep 7;2(9):65. doi: 10.1186/gm186 (PMC3092116; doi:10.1186/gm186)
Supplement: Additional file 1 — Automatically generated result file. The report contains analysis configurations, parameter settings, result lists, tables and figures. The document also includes some analyses not reported in the manuscript, such as Gene Ontology analysis. [file gm186-S1.ZIP]

Archive with 1 entries (1 files):
- SummaryReport.pdf
