# Supplementary material for: Large-scale data integration framework provides a comprehensive view on glioblastoma multiforme
Source: Genome Med. 2010 Sep 7;2(9):65. doi: 10.1186/gm186 (PMC3092116; doi:10.1186/gm186)
Supplement: Additional file 2 — Information and data for siRNA screens. The information includes identifiers, siRNA target sequences, normalized mean intensities, standard errors of the mean and P-values for four cell lines used. [file gm186-S2.XLS]

## Sheet: SummaryTable
																														p<0.001
																														p<0.01
						Z-score								Median								MAD								P-value
						A172		LN405		U87MG		SVGp12		A172		LN405		U87MG		SVGp12		A172		LN405		U87MG		SVGp12		A172		LN405		U87MG		SVGp12
						48 hrs	72 hrs	48 hrs	72 hrs	48 hrs	72 hrs	48 hrs	72 hrs	48 hrs	72 hrs	48 hrs	72 hrs	48 hrs	72 hrs	48 hrs	72 hrs	48 hrs	72 hrs	48 hrs	72 hrs	48 hrs	72 hrs	48 hrs	72 hrs	48 hrs	72 hrs	48 hrs	72 hrs	48 hrs	72 hrs	48 hrs	72 hrs
Entrez GeneId	Symbol	Gene Description	siRNA Target Sequence	Product Id	siRNA Name	Caspase3/7	CTG	Caspase3/7	CTG	Caspase3/7	CTG	Caspase3/7	CTG	Caspase3/7	CTG	Caspase3/7	CTG	Caspase3/7	CTG	Caspase3/7	CTG	Caspase3/7	CTG	Caspase3/7	CTG	Caspase3/7	CTG	Caspase3/7	CTG	Caspase3/7	CTG	Caspase3/7	CTG	Caspase3/7	CTG	Caspase3/7	CTG
NA	NA	AllStars negative control siRNA		1027281	Scramble	0	0	0	0	0	0	0	0	0.982024	1.08061	1.03644	1.0134	1.00077	0.998862	0.993372	1.00347	0.25442	0.185678	0.245	0.0370251	0.0905269	0.0313865	0.0518717	0.0327383	1	1	1	1	1	1	1	1
NA	NA	AllStars Cell death control siRNA			Death ctrl siRNA	19.6215	-13.8043	20.7496	-10.1914	40.8431	-22.0487	8.14422	-17.4093	3.84714	0.0584286	4.291	0.0990483	10.1197	0.138394	1.60607	0.0805746	0.161199	0.00291426	1.07953	0.0158154	5.02057	0.0148131	0.216354	0.019654	7.48878e-07	3.46248e-09	0.000127913	5.84101e-18	0.00171338	2.3406e-22	0.000600482	1.81526e-20
3832	KIF11	hs_KIF11_7	GCCGATAAGATAGAAGATCAA	SI02653770	KIF11_7	7.3851	-9.55518	2.90712	-3.2722	5.14556	-8.44686	3.50793	-9.40057	2.06039	0.373068	1.49242	0.719823	2.14961	0.669217	1.25728	0.505132	0.0841277	0.0962158	0.222902	0.0762482	0.869277	0.0091847	0.151202	0.0133929	3.63793e-06	6.47532e-08	0.000312269	4.19372e-06	0.00625772	3.75836e-17	0.00217724	2.77142e-15
5347	PLK1	hs_PLK1_7	CGCGGGCAAGATTGTGCCTAA	SI02223844	PLK1_7	0.305006	-5.91672	-0.168518	-1.42447	2.0605	-4.54578	1.13762	-7.01424	1.02656	0.642488	1.01001	0.885596	1.46082	0.82146	1.07896	0.631635	0.0933243	0.0547542	0.0651958	0.0433357	0.106776	0.0569702	0.110612	0.0361269	0.578645	5.58513e-05	0.97601	0.00443697	0.00018026	0.000227323	0.163362	1.51256e-09
2318	FLNC	filamin C, gamma	CACCTACACCATTACCATCAA	SI00419811	FLNC_2	-0.887572	2.5564	-1.75312	2.11326	0.254649	-0.188136	1.06094	-5.42712	0.852421	1.2699	0.761466	1.20299	1.05763	0.99152	1.07319	0.715771	0.243259	0.121723	0.0684539	0.241251	0.119558	0.0356654	0.0564418	0.0835259	0.0989476	0.00447085	0.00124886	0.0354979	0.270082	0.387406	0.395115	2.15663e-05
2318	FLNC	filamin C, gamma	CACCTTCACTATTGTCACCAA	SI03648813	FLNC_5	0.286789	-0.372601	-1.54703	0.608165	0.940374	0.7192	-0.109075	-3.29278	1.0239	1.05302	0.793791	1.06796	1.21073	1.02693	0.985166	0.828917	0.193253	0.181635	0.148542	0.0941008	0.0877674	0.0622463	0.0973247	0.0550621	0.752121	0.659689	0.0119138	0.133338	0.0165964	0.454789	0.570399	3.86113e-06
2318	FLNC	filamin C, gamma	CCGCGCCAGCATGATGAACAA	SI03648820	FLNC_6	-0.935227	-0.567678	-0.697001	0.640018	1.15195	-1.17676	2.0274	-5.2819	0.845462	1.03857	0.927117	1.07082	1.25797	0.952938	1.14589	0.72347	0.0545102	0.0219626	0.120764	0.141075	0.0823798	0.0137876	0.0842763	0.0447868	0.0145612	0.472131	0.84161	0.261166	6.48743e-05	0.0287026	0.00685272	2.67559e-07
2318	FLNC	filamin C, gamma	CAAGGTGGATATCACCTACGA	SI04246305	FLNC_7	0.488462	-5.38721	-2.20239	2.1865	0.355028	0.00652632	-0.201215	-1.27597	1.05335	0.681697	0.690998	1.20956	1.08004	0.999117	0.978234	0.935831	0.238014	0.0919713	0.15685	0.158333	0.0270821	0.0226567	0.0834792	0.0408117	0.634964	0.000138022	0.00185779	0.00530639	0.00527817	0.260255	0.72652	0.0449415
283120	H19	H19, imprinted maternally expressed transcript (non-protein coding)	ACCGCAATTCATTTAGTAGCA	SI03650598	H19_1	-0.142965	0.376697	-0.537466	2.62221	-0.0246122	4.49086	2.08662	-6.37272	0.961148	1.1085	0.95214	1.24865	0.995277	1.17412	1.15035	0.665644	0.100774	0.0622284	0.124959	0.0674949	0.137672	0.0482524	0.0799841	0.0243178	0.243725	0.14653	0.464374	2.19527e-06	0.517334	3.90652e-08	0.0252977	7.57648e-06
283120	H19	H19, imprinted maternally expressed transcript (non-protein coding)	CAGCCTTCAAGCATTCCATTA	SI03650605	H19_2	1.17418	-5.07764	-1.04662	0.404676	1.05002	-0.811987	2.07531	-5.41693	1.15348	0.70462	0.87228	1.0497	1.23521	0.967174	1.1495	0.716311	0.22359	0.0827024	0.0624793	0.126418	0.0949047	0.0225868	0.0738965	0.0941149	0.143189	0.000203065	0.0531651	0.497962	0.000205343	0.0172696	0.000566643	0.000118332
283120	H19	H19, imprinted maternally expressed transcript (non-protein coding)	CTGCACTACCTGACTCAGGAA	SI03650612	H19_3	-2.71037	5.19819	-2.91089	3.68975	-0.815475	9.35264	-2.20933	5.10959	0.586257	1.46552	0.57987	1.34443	0.818702	1.36386	0.827162	1.27434	0.0816477	0.0347477	0.113678	0.0550343	0.0281248	0.0423205	0.0490097	0.0945827	6.23659e-05	1.58249e-06	1.18432e-05	5.98041e-05	0.00807525	4.22808e-11	6.01479e-06	0.00423127
283120	H19	H19, imprinted maternally expressed transcript (non-protein coding)	CTCCACGGAGTCGGCACACTA	SI03650619	H19_4	2.7125	-2.97213	-1.8095	1.82851	0.91686	2.5213	2.34273	-6.28429	1.3781	0.860529	0.752622	1.17745	1.20548	1.09726	1.16962	0.670331	0.325807	0.0925567	0.119719	0.10385	0.12309	0.0376926	0.074387	0.0163826	0.0327647	0.072977	0.0758781	0.0266687	0.0240955	8.43401e-06	0.00259123	2.69871e-07
8368	HIST1H4L	histone cluster 1, H4l	CGCGGAGTTCTTAAAGTGTTT	SI00438172	HIST1H4L_1	-0.596272	1.63066	-2.07374	2.56317	0.359535	-0.0900632	-0.577191	-0.36719	0.894956	1.20136	0.711177	1.24336	1.08104	0.995348	0.949949	0.984007	0.0651394	0.0130005	0.136642	0.0966863	0.0711602	0.0354637	0.0794656	0.0696712	0.0777756	0.00382884	0.000757601	0.000825675	0.194196	0.317181	0.215309	0.977921
8368	HIST1H4L	histone cluster 1, H4l	AAGCGCATCTCAGGCCTTATA	SI00438179	HIST1H4L_2	-1.99534	2.61171	-2.26948	2.59589	-0.252902	3.16515	0.344676	-2.76184	0.690666	1.274	0.680474	1.24629	0.944307	1.12238	1.0193	0.857062	0.0905137	0.0244438	0.108925	0.0760517	0.0866945	0.0693363	0.0620481	0.125128	0.000122008	0.000367776	0.000204566	0.000312365	0.124618	4.83564e-05	0.797663	0.0422109
8368	HIST1H4L	histone cluster 1, H4l	CCGCAAAGTTCTGCGCGACAA	SI03188395	HIST1H4L_5	-1.18541	-0.355238	-1.97815	-0.0580129	0.243262	0.355409	-1.43252	-3.31913	0.80893	1.0543	0.72617	1.00819	1.05508	1.01273	0.885602	0.827519	0.223644	0.0324518	0.130841	0.103159	0.0714985	0.0269832	0.0571986	0.060864	0.0411893	0.439993	0.00268357	0.862227	0.132373	0.156212	0.0269596	0.000289056
8368	HIST1H4L	histone cluster 1, H4l	TCCGCGATGCAGTTACCTACA	SI04282992	HIST1H4L_7	-0.970968	-5.92736	-2.91034	1.26101	-0.0473863	-2.10017	-0.30331	-3.36894	0.840244	0.6417	0.579956	1.12653	0.990192	0.916902	0.970553	0.824879	0.178254	0.0526857	0.158083	0.0205245	0.0536239	0.0205232	0.071804	0.0505441	0.25364	4.79787e-05	0.000286769	0.00343331	0.843493	2.49384e-07	0.704383	0.00145468
9674	KIAA0040	KIAA0040	CAGTGGCATGCCCAAACCCAA	SI04951772	KIAA0040_11	-0.643341	-2.93864	-3.30402	0.749184	0.48239	-2.54327	-0.585159	-5.81552	0.888084	0.863009	0.518208	1.08061	1.10847	0.899609	0.94935	0.695182	0.125687	0.0545426	0.0729355	0.057802	0.128101	0.0533586	0.0408442	0.0543155	0.0724821	0.0678032	0.000473998	0.0684809	0.0783467	0.000168391	0.170251	9.06211e-07
9674	KIAA0040	KIAA0040	TGGAAGAGGAATAAATTACAA	SI04951779	KIAA0040_12	-0.828003	0.634167	-1.21216	2.66189	-0.0724562	1.10574	-0.289955	-1.7328	0.861119	1.12757	0.846315	1.25221	0.984595	1.04201	0.971558	0.911614	0.243295	0.0414594	0.0398419	0.0717991	0.0253527	0.0619178	0.0387176	0.0408801	0.116109	0.0484355	0.0470666	6.25079e-05	0.183959	0.0247953	0.165069	0.00350161
9674	KIAA0040	KIAA0040	CTGGGACACCATCTTGACCAA	SI04806333	LOC100129443_3	-0.708866	0.694042	-1.89127	1.92819	0.744293	2.55701	2.0226	-2.7092	0.878516	1.132	0.739796	1.18639	1.16695	1.09865	1.14553	0.859853	0.193619	0.0766185	0.155781	0.0751408	0.0685194	0.0271457	0.130931	0.0461733	0.103399	0.150865	0.00314	0.00192132	0.00542019	1.52302e-06	0.0252379	0.00361711
9674	KIAA0040	KIAA0040	CAGGACCTGCTTGTAAGCCGA	SI04806340	LOC100129443_4	-0.3038	-0.307897	-1.98431	1.06834	0.464124	2.44779	1.28638	-3.99912	0.937663	1.05781	0.725204	1.10924	1.1044	1.09439	1.09015	0.791472	0.081095	0.0588308	0.132524	0.0676353	0.0421594	0.0861197	0.0107567	0.0305284	0.130943	0.40172	0.00503804	0.00401886	0.00858792	0.000339182	0.0362626	1.1867e-05
4057	LTF	lactotransferrin	CAGCCACGAACTCACTATTAT	SI00036400	LTF_1	0.220404	-1.74398	0.511698	-0.985839	0.527938	-4.44945	1.7194	-4.46089	1.01421	0.95147	1.1167	0.924949	1.11864	0.825219	1.12272	0.766993	0.107307	0.135697	0.169672	0.077043	0.0893731	0.0315327	0.0588784	0.0443712	0.537907	0.300859	0.184008	0.0343387	0.0366538	7.8633e-08	0.021064	1.77905e-07
4057	LTF	lactotransferrin	ACCCTTGATGGTGGTTTCATA	SI00036407	LTF_2	0.0714823	-0.0349916	-0.723821	-0.470407	0.593607	0.562569	-0.562431	-0.289623	0.992462	1.07802	0.922911	0.971192	1.13331	1.02082	0.95106	0.988119	0.162332	0.0439786	0.207542	0.185588	0.0800344	0.0380931	0.119848	0.0688394	0.743461	0.315458	0.505885	0.548374	0.250767	0.89316	0.16787	0.845928
4057	LTF	lactotransferrin	TTCGTCCATTCTTGAATTGGA	SI03023174	LTF_5	0.435979	-1.03628	-0.668119	-0.562019	-0.269156	-0.999514	0.437716	-3.95394	1.04569	1.00387	0.931647	0.962973	0.940678	0.959856	1.0263	0.793867	0.104457	0.0756933	0.132478	0.0493141	0.0377261	0.0429537	0.0456126	0.0353233	0.746719	0.856254	0.257244	0.894683	0.0240857	0.00796647	0.143025	1.20035e-08
4057	LTF	lactotransferrin	TCCAATGGCAAAGGAATATGA	SI03113334	LTF_6	-0.787506	-1.18471	-1.65456	0.0940132	-0.266318	0.233642	0.213565	-4.39769	0.867033	0.992883	0.776924	1.02183	0.941311	1.00798	1.00944	0.770343	0.0630808	0.0455587	0.127751	0.047694	0.112534	0.0327221	0.0570469	0.067075	0.0646525	0.980409	0.018122	0.28965	0.623899	0.49395	0.367882	0.000183129
4837	NNMT	nicotinamide N-methyltransferase	AGCCAGAACATTTGTGGTCTA	SI03143574	NNMT_5	-1.29264	-0.906865	-2.50151	-1.20592	0.00413381	-2.72578	-1.42658	-4.47934	0.793273	1.01346	0.644081	0.905204	1.00169	0.892487	0.886049	0.766015	0.221816	0.0778149	0.152916	0.0314951	0.0923522	0.0330951	0.187413	0.0608363	0.0225102	0.987522	0.00298841	0.136361	0.859119	1.79854e-05	0.066584	0.000580121
4837	NNMT	nicotinamide N-methyltransferase	TCGGGATGTTTGGCTGGACTA	SI04139016	NNMT_6	-1.87045	-0.475536	-1.93692	0.862918	-0.633541	-1.95466	0.0835006	-3.68117	0.708901	1.0454	0.732636	1.09082	0.859322	0.92258	0.999653	0.808327	0.0591642	0.0602934	0.047474	0.103965	0.0923522	0.0288286	0.0894619	0.0314159	0.000965	0.613595	0.000891491	0.054758	0.0107295	2.36599e-05	0.852045	0.000303275
4837	NNMT	nicotinamide N-methyltransferase	ACCCTCGGGATTACCTAGAAA	SI04175563	NNMT_7	-0.315714	-1.25618	-2.01335	0.836822	0.584874	-0.00591411	-0.00991877	-1.84976	0.935923	0.987591	0.720649	1.08847	1.13136	0.998632	0.992625	0.905414	0.13273	0.104133	0.173553	0.0486908	0.0791306	0.0284528	0.0506033	0.0330999	0.395562	0.67066	0.00338543	0.0335393	0.142931	0.591889	0.550597	0.202592
4837	NNMT	nicotinamide N-methyltransferase	CAGCTACTACATGATTGGTGA	SI04180925	NNMT_8	-0.097792	-0.301544	0.665274	-1.95308	-0.0659351	0.781853	0.0498948	-0.065704	0.967744	1.05828	1.14079	0.838171	0.986051	1.02937	0.997125	0.999989	0.12767	0.148582	0.106041	0.098966	0.0604026	0.0463238	0.00528514	0.0454789	0.930989	0.647056	0.107412	0.0164114	0.406954	0.0360899	0.575938	0.876212
10631	POSTN	periostin, osteoblast specific factor	CTGCTTATTGTTAACCCTATA	SI00088823	POSTN_1	-1.16159	0.235175	-1.82253	1.16134	-0.0330629	-1.39733	0.67585	-1.14238	0.812409	1.09802	0.750579	1.11759	0.99339	0.944331	1.04422	0.942913	0.181891	0.0523116	0.120686	0.0867821	0.105574	0.0522967	0.0454602	0.0456727	0.0310401	0.0778489	0.00243931	0.0322408	0.937249	0.00538363	0.509119	0.0511113
10631	POSTN	periostin, osteoblast specific factor	ACGGATCTTGTGGCCCAATTA	SI00088830	POSTN_2	-2.11469	0.277204	-1.1367	1.38043	0.0899982	0.9269	1.09619	-3.03638	0.673239	1.10113	0.85815	1.13725	1.02087	1.03504	1.07584	0.842508	0.138781	0.0126363	0.175323	0.173198	0.0623163	0.0428117	0.086562	0.0367779	0.00132588	0.177769	0.161032	0.0295891	0.253909	0.267114	0.114537	3.46264e-06
10631	POSTN	periostin, osteoblast specific factor	CACGAGAAGAACGAATCATTA	SI02637509	POSTN_6	0.559945	-2.17412	-0.452351	-0.713613	0.660831	-1.22993	2.31018	-4.68032	1.06379	0.919619	0.96549	0.949373	1.14831	0.950863	1.16717	0.755361	0.247196	0.0334105	0.0867069	0.0799061	0.0595821	0.0280303	0.0641213	0.0820648	0.505375	0.231915	0.641429	0.854958	0.000318753	0.0150148	0.0125413	0.000499298
10631	POSTN	periostin, osteoblast specific factor	CAGCGCCTCCTTAAATTAATT	SI03067113	POSTN_7	0.119137	0.519751	-1.77043	0.476518	0.145286	-0.617457	1.57343	-1.22657	0.99942	1.11909	0.75875	1.05615	1.03321	0.974766	1.11174	0.93845	0.183621	0.0173469	0.0321419	0.104007	0.0959095	0.034442	0.0184365	0.0217635	0.695395	0.0402609	0.000742832	0.180179	0.252542	0.02036	3.99519e-07	0.0502058
8407	TAGLN2	transgelin 2	CTGGCCTTGCTTCTACAAGTA	SI04364780	TAGLN2_10	-1.7394	4.53117	-2.37251	1.65998	-0.562572	3.7187	1.70031	0.682869	0.728037	1.41613	0.664315	1.16233	0.875167	1.14399	1.12129	1.03967	0.0630218	0.0267863	0.1818	0.188211	0.0909864	0.0241792	0.0284723	0.057172	0.00151709	9.39431e-06	0.00142587	0.00182692	0.0797219	9.33186e-06	0.00536356	0.0929208
8407	TAGLN2	transgelin 2	CTCCCACGAATGGTTAATATA	SI04368588	TAGLN2_11	0.48211	-3.77781	-0.20838	-1.36135	0.152166	0.480771	1.79403	-0.34538	1.05242	0.80087	1.00376	0.891259	1.03475	1.01762	1.12834	0.985163	0.0683484	0.340629	0.0869541	0.105159	0.0744776	0.0409834	0.0218169	0.0768344	0.420793	0.139553	0.780903	0.290684	0.321387	0.19623	0.00195396	0.790084
8407	TAGLN2	transgelin 2	TCCCAACTGGTTCCCTAAGAA	SI04221973	TAGLN2_8	0.451045	-0.431415	-0.554915	1.16779	0.278537	0.237247	0.918045	-2.90363	1.04789	1.04866	0.949403	1.11817	1.06296	1.00812	1.06244	0.849546	0.0393426	0.051234	0.111376	0.0621235	0.0719858	0.0389119	0.0404672	0.0543162	0.399579	0.774553	0.783586	0.0014291	0.0446699	0.479421	0.15244	2.44517e-05
8407	TAGLN2	transgelin 2	CAGCTGAGCGCTATGGCATTA	SI04334120	TAGLN2_9	-1.93793	4.6688	-3.33867	0.24425	-0.571572	3.57926	0.698873	-1.06937	0.699048	1.42632	0.512774	1.03531	0.873158	1.13855	1.04595	0.946783	0.0246353	0.0268591	0.187959	0.122174	0.102903	0.0179473	0.0668077	0.157599	0.000138702	8.17149e-06	4.56179e-05	0.0498719	0.0357755	3.01978e-11	0.253521	0.247796
7076	TIMP1	TIMP metallopeptidase inhibitor 1	TCCCATCTTTCTTCCGGACAA	SI00745318	TIMP1_2	-0.959054	-0.0867474	-1.9039	-0.546539	0.135546	-2.91589	-0.203507	-5.80386	0.841983	1.07418	0.737816	0.964362	1.03104	0.885068	0.978062	0.6958	0.131297	0.115293	0.178428	0.0235837	0.0624981	0.0496913	0.102936	0.0225245	0.0344873	0.325008	0.0148224	0.263027	0.169233	7.76202e-05	0.858097	1.04892e-12
7076	TIMP1	TIMP metallopeptidase inhibitor 1	CAGCTCCTCCAAGGCTCTGAA	SI00745332	TIMP1_4	0.879029	1.0738	-2.60543	2.9522	0.493777	5.61655	-0.808367	-0.402101	1.11038	1.16012	0.627781	1.27826	1.11102	1.21805	0.932558	0.982156	0.213592	0.0626276	0.217769	0.06602	0.0709835	0.115878	0.165748	0.012363	0.256434	0.0231844	0.00111702	9.39915e-06	0.133	9.80119e-05	0.173059	0.568895
7076	TIMP1	TIMP metallopeptidase inhibitor 1	AAGATGTATAAAGGGTTCCAA	SI02663136	TIMP1_5	-1.87045	0.55569	-3.21461	-0.109682	-0.479736	0.72565	-0.046546	-2.85901	0.708901	1.12176	0.532231	1.00356	0.893662	1.02718	0.98987	0.851911	0.158244	0.0742517	0.178781	0.0757189	0.0703144	0.0262017	0.025283	0.102347	0.00328908	0.0708344	3.55873e-05	0.450014	0.0144256	0.196011	0.610206	0.00670052
7076	TIMP1	TIMP metallopeptidase inhibitor 1	AGCGTGGACATTTATCCTCTA	SI03044167	TIMP1_6	0.405066	-0.0774416	-0.548488	1.13208	0.248319	3.3715	2.3572	-3.9011	1.04117	1.07487	0.950411	1.11496	1.05621	1.13044	1.1707	0.796668	0.157078	0.0736548	0.134975	0.13028	0.0844753	0.0292458	0.108361	0.0309929	0.723318	0.293567	0.296784	0.0315896	0.303681	3.28285e-08	0.00408919	5.83766e-09
																					Mean of MADs	0.14324	0.0711856	0.154589	0.0910686	0.226672	0.0392217	0.0758296	0.0535316

## Sheet: Charts
				Median								MAD
				Caspase3/7				CTG				Caspase3/7				CTG
			Product.Name	A172	LN405	U87MG	SVGp12	A172	LN405	U87MG	SVGp12	A172	LN405	U87MG	SVGp12	A172	LN405	U87MG	SVGp12
			Scramble	0.982024	1.03644	1.00077	0.993372	1.08061	1.0134	0.998862	1.00347	0.25442	0.245	0.0905269	0.0518717	0.185678	0.0370251	0.0313865	0.0327383
			Death siRNA	3.84714	4.291	10.1197	1.60607	0.0584286	0.0990483	0.138394	0.0805746	0.161199	1.07953	5.02057	0.216354	0.00291426	0.0158154	0.0148131	0.019654
			KIF11_7	2.06039	1.49242	2.14961	1.25728	0.373068	0.719823	0.669217	0.505132	0.0841277	0.222902	0.869277	0.151202	0.0962158	0.0762482	0.0091847	0.0133929
			PLK1_7	1.02656	1.01001	1.46082	1.07896	0.642488	0.885596	0.82146	0.631635	0.0933243	0.0651958	0.106776	0.110612	0.0547542	0.0433357	0.0569702	0.0361269

## Sheet: MSN_CDKN2A_data
	CTG data (72 hrs)			Loess score				SEM				pvalue
		siRNA Target Sequence	siRNA Name	LN405	SVGp12	A172	U87MG	LN405	SVGp12	A172	U87MG	LN405	SVGp12	A172	U87MG		p<0.001
			Lipid only	1.74367e-16	-3.06757e-16	-3.06757e-16	3.52366e-16	0.772521	0.67568	0.872299	0.908455						p<0.01
		GACGAATTTGAGTCTATGTAA	MSN_8	-0.505497	0.489614	-1.68241	-1.22392	0.444924	0.0697737	0.195684	0.293222	0.338445	0.00217209	0.0132599	0.0528852		p<0.05
		CAGGGATGTCAACTGACCTAA	MSN_9	-2.39765	-2.99744	-4.4922	-3.16279	0.210857	0.483165	0.296403	0.596186	0.0014592	0.0034341	0.00432535	0.0337439
		AAAGGTTTCTCCACCTGGCTG	MSN_5	-0.422682	-0.394337	-0.356862	-0.870447	0.253666	0.428911	0.31822	0.874028	0.194245	0.409918	0.378669	0.42423
		CAGGATGTCAACTGACCTAAA	MSN_1	-2.05273	-0.140471	-2.57092	-0.792023	0.444256	0.365939	0.520498	0.675267	0.0190807	0.720611	0.038629	0.361619
			Lipid only	1.74367e-16	-3.06757e-16	-3.06757e-16	3.52366e-16	0.772521	0.67568	0.872299	0.908455
		TACCGTAAATGTCCATTTATA	CDKN2A_15	-1.86838	1.00505	-0.0101169	-0.0235049	0.896566	0.357375	0.727847	0.331157	0.128519	0.0482032	0.990172	0.949874
		AATAGTTACGGTCGGAGGCCG	CDKN2A_9	-3.13961	-1.63777	-1.53861	0.247483	0.666687	0.371937	0.0634499	0.964464	0.0181237	0.0116608	0.00169628	0.82147
		CAGAACCAAAGCTCAAATAAA	CDKN2A_14	0.254332	-0.182892	0.340552	0.324216	0.21588	0.347313	0.526615	0.479946	0.323692	0.626327	0.584142	0.568979
		CACGCCCTAAGCGCACATTCA	CDKN2A_12	-3.35604	-2.77614	-2.04393	-1.65119	0.255396	0.889371	1.39193	0.323511	0.000952034	0.0354764	0.279727	0.0363093
	ApoOne data (72 hrs)			Loess score				SEM				pvalue
		siRNA Target Sequence	siRNA Name	LN405	SVGp12	A172	U87MG	LN405	SVGp12	A172	U87MG	LN405	SVGp12	A172	U87MG
			Lipid only	-4.03798e-17	1.26635e-16	1.26635e-16	5.56702e-16	0.804346	0.72586	0.937081	0.924039
		GACGAATTTGAGTCTATGTAA	MSN_8	3.09925	1.14403	1.60738	-0.0598674	1.28762	0.500228	0.640953	0.357528	0.0952763	0.0841326	0.128955	0.882418
		CAGGGATGTCAACTGACCTAA	MSN_9	0.784908	-1.17358	-1.05027	-1.569	0.408212	0.644466	0.50191	0.295628	0.150224	0.142709	0.171472	0.0337159
		AAAGGTTTCTCCACCTGGCTG	MSN_5	0.16561	-0.240898	-1.57459	0.187939	0.497741	1.00211	0.309542	0.730437	0.761238	0.821845	0.0365411	0.821002
		CAGGATGTCAACTGACCTAAA	MSN_1	2.84896	1.07183	0.803929	1.91063	0.756552	0.525854	0.630489	1.15396	0.0327618	0.111163	0.330369	0.239616
			Lipid only	-4.03798e-17	1.26635e-16	1.26635e-16	5.56702e-16	0.804346	0.72586	0.937081	0.924039
		TACCGTAAATGTCCATTTATA	CDKN2A_15	4.32234	1.35409	1.56651	-0.0242929	1.47142	0.850465	1.10779	0.755926	0.0606307	0.186561	0.292926	0.977282
		AATAGTTACGGTCGGAGGCCG	CDKN2A_9	3.00046	0.0884326	-0.482699	0.0299591	2.15239	0.872809	0.369201	0.693907	0.257623	0.924172	0.321163	0.969485
		CAGAACCAAAGCTCAAATAAA	CDKN2A_14	-0.804321	3.5375	0.602493	-1.28674	0.487737	1.44406	1.12498	0.305883	0.19769	0.0704686	0.645846	0.0521314
		CACGCCCTAAGCGCACATTCA	CDKN2A_12	1.43619	-0.822865	4.40822	3.15647	0.287465	0.641966	1.77749	1.16342	0.0154259	0.26917	0.131313	0.113239
